# Supplementary material for: Nipponnemertes incainca sp. n. Adoption of the new taxonomic proposal for nemerteans (Nemertea, Cratenemertidae)
Source: Zookeys. 2017 Aug 22;(693):1–15. doi: 10.3897/zookeys.693.12015 (PMC5672739; doi:10.3897/zookeys.693.12015)
Supplement: XML Treatment for Nipponnemertes incainca [file zookeys.693.12015-treatment1.xml]

<!DOCTYPE tp:taxon-treatment
  PUBLIC "-//TaxonX//DTD Taxonomic Treatment Publishing DTD v0 20100105//EN" "tax-treatment-NSO.dtd">
<tp:taxon-treatment xmlns:tp="http://www.plazi.org/taxpub"><tp:treatment-meta><kwd-group><label>Taxon classification</label><kwd><named-content xmlns:xlink="http://www.w3.org/1999/xlink" content-type="kingdom">Animalia</named-content></kwd><kwd><named-content xmlns:xlink="http://www.w3.org/1999/xlink" content-type="order">Monostilifera</named-content></kwd><kwd><named-content xmlns:xlink="http://www.w3.org/1999/xlink" content-type="family">Cratenemertidae</named-content></kwd></kwd-group><mixed-citation publication-type="journal"><person-group><name><surname>Gonzalez-Cueto</surname><given-names>Jaime</given-names></name><name><surname>Castro</surname><given-names>Lyda R.</given-names></name><name><surname>Quiroga</surname><given-names>Sigmer</given-names></name></person-group><article-title>
          <italic><tp:taxon-name><tp:taxon-name-part taxon-name-part-type="genus" reg="Nipponnemertes">Nipponnemertes</tp:taxon-name-part> <tp:taxon-name-part taxon-name-part-type="species" reg="incainca">incainca</tp:taxon-name-part></tp:taxon-name></italic> sp. n. Adoption of the new taxonomic proposal for nemerteans (<tp:taxon-name><tp:taxon-name-part taxon-name-part-type="phylum">Nemertea</tp:taxon-name-part></tp:taxon-name>, <tp:taxon-name><tp:taxon-name-part taxon-name-part-type="family">Cratenemertidae</tp:taxon-name-part></tp:taxon-name>)</article-title><source>Zookeys</source><day>22</day><month>8</month><year>2017</year><volume>2017</volume><issue>693</issue><fpage>1</fpage><lpage>15</lpage><pub-id pub-id-type="doi">10.3897/zookeys.693.12015</pub-id></mixed-citation></tp:treatment-meta><tp:nomenclature><tp:taxon-name>
                  <tp:taxon-name-part taxon-name-part-type="genus" reg="Nipponnemertes">Nipponnemertes</tp:taxon-name-part>
                  <tp:taxon-name-part taxon-name-part-type="species" reg="incainca">incainca</tp:taxon-name-part>
                  <object-id xmlns:xlink="http://www.w3.org/1999/xlink" content-type="zoobank" xlink:type="simple">http://zoobank.org/942EBF8B-976E-4952-B2C5-FCFD32BF690D</object-id>
                </tp:taxon-name><tp:taxon-status xmlns:xlink="http://www.w3.org/1999/xlink" xlink:type="simple">sp. n.</tp:taxon-status><xref ref-type="fig" rid="F1">Fig. 1 A–F</xref></tp:nomenclature><tp:treatment-sec sec-type="material" id="SECID0EDGAC"><title>Material examined.</title><p>Holotype: COLOMBIA Santa Marta, Rodadero Inca-Inca beach (<named-content xmlns:xlink="http://www.w3.org/1999/xlink" content-type="dwc:verbatimCoordinates" xlink:type="simple"><named-content content-type="geo-json" specific-use="{&#34;type&#34;:&#34;Point&#34;,&#34;coordinates&#34;:[-74.231806,11.208389]}" id="NCID0EMGAC" xlink:type="simple">11°12'30.2"N, 74°13'54.5"W</named-content></named-content>), intertidal zone under boulders, whole specimen in 70% ethanol (<abbrev xmlns:xlink="http://www.w3.org/1999/xlink" content-type="institution" xlink:title="Centro de Colecciones Biológicas de la Universidad del Magdalena" id="ABBRID0ERGAC" xlink:type="simple">CBUMAG</abbrev>:NEM: 0056). Total body length 18.5 mm, 1 mm wide.</p><!--PageBreak--><p>Paratypes: COLOMBIA Santa Marta, Taganga (<named-content xmlns:xlink="http://www.w3.org/1999/xlink" content-type="dwc:verbatimCoordinates" xlink:type="simple"><named-content content-type="geo-json" specific-use="{&#34;type&#34;:&#34;Point&#34;,&#34;coordinates&#34;:[-74.192094,11.264231]}" id="NCID0E3GAC" xlink:type="simple">11°15'51.23"N, 74°11'31.54"W</named-content></named-content>), intertidal zone under boulders covered by sponges, whole specimen in 70% ethanol (<abbrev xmlns:xlink="http://www.w3.org/1999/xlink" content-type="institution" xlink:title="Centro de Colecciones Biológicas de la Universidad del Magdalena" id="ABBRID0EBHAC" xlink:type="simple">CBUMAG</abbrev>:NEM: 0043). Total body length 11.7 mm, 1.8 mm wide.</p><p>COLOMBIA Santa Marta, Rodadero Inca-Inca beach (<named-content xmlns:xlink="http://www.w3.org/1999/xlink" content-type="dwc:verbatimCoordinates" xlink:type="simple"><named-content content-type="geo-json" specific-use="{&#34;type&#34;:&#34;Point&#34;,&#34;coordinates&#34;:[-74.231806,11.208389]}" id="NCID0ELHAC" xlink:type="simple">11°12'30.2"N, 74°13'54.5"W</named-content></named-content>), intertidal zone under boulders, transverse histological sections of the proboscis; rest of specimen in 70% ethanol (<abbrev xmlns:xlink="http://www.w3.org/1999/xlink" content-type="institution" xlink:title="Centro de Colecciones Biológicas de la Universidad del Magdalena" id="ABBRID0EQHAC" xlink:type="simple">CBUMAG</abbrev>:NEM:0049). Total body length 22.5 mm, 2.05 mm wide.</p><p>COLOMBIA Santa Marta, Rodadero Inca-Inca beach (<named-content xmlns:xlink="http://www.w3.org/1999/xlink" content-type="dwc:verbatimCoordinates" xlink:type="simple"><named-content content-type="geo-json" specific-use="{&#34;type&#34;:&#34;Point&#34;,&#34;coordinates&#34;:[-74.231806,11.208389]}" id="NCID0E1HAC" xlink:type="simple">11°12'30.2"N, 74°13'54.5"W</named-content></named-content>), intertidal zone under boulders; tissue in absolute ethanol (<abbrev xmlns:xlink="http://www.w3.org/1999/xlink" content-type="institution" xlink:title="Centro de Colecciones Biológicas de la Universidad del Magdalena" id="ABBRID0E6HAC" xlink:type="simple">CBUMAG</abbrev>:NEM:00068, <abbrev xmlns:xlink="http://www.w3.org/1999/xlink" content-type="institution" xlink:title="Centro de Colecciones Biológicas de la Universidad del Magdalena" id="ABBRID0EEIAC" xlink:type="simple">CBUMAG</abbrev>:NEM:00069).</p><p>An entire additional worm, collected in Inca-Inca beach (<named-content xmlns:xlink="http://www.w3.org/1999/xlink" content-type="dwc:verbatimCoordinates" xlink:type="simple"><named-content content-type="geo-json" specific-use="{&#34;type&#34;:&#34;Point&#34;,&#34;coordinates&#34;:[-74.231806,11.208389]}" id="NCID0EOIAC" xlink:type="simple">11°12'30.2"N, 74°13'54.5"W</named-content></named-content>) was used for DNA extraction. Sequence data for 615 bp of Cytochrome C Oxidase Subunit I deposited in GenBank under accession number <ext-link xmlns:xlink="http://www.w3.org/1999/xlink" ext-link-type="gen" xlink:href="KX879856" xlink:type="simple">KX879856</ext-link> (see alignments with other congeners in supplemental information).</p><fig id="F1" position="float" orientation="portrait"><label>Figure 1.</label><caption><p>
                      <italic><tp:taxon-name><tp:taxon-name-part taxon-name-part-type="genus" reg="Nipponnemertes">Nipponnemertes</tp:taxon-name-part> <tp:taxon-name-part taxon-name-part-type="species" reg="incainca">incainca</tp:taxon-name-part></tp:taxon-name></italic> sp. n. <bold>A</bold> Dorsal view of entire worm <bold>B</bold> Ventral view of entire worm. Abbreviation: <italic>p</italic> proboscis</p></caption><graphic xmlns:xlink="http://www.w3.org/1999/xlink" xlink:href="zookeys-693-001-g001.jpg" position="float" orientation="portrait" xlink:type="simple" id="oo_151624.jpg"/></fig></tp:treatment-sec><tp:treatment-sec sec-type="etymology" id="SECID0ERJAC"><title>Etymology.</title><p>The specific epithet refers to the “Inca-Inca beach” site from which most of the specimens were collected; this name is in apposition.</p></tp:treatment-sec><tp:treatment-sec sec-type="diagnosis" id="SECID0EWJAC"><title>Diagnosis.</title><p>
                  <italic><tp:taxon-name><tp:taxon-name-part taxon-name-part-type="genus" reg="Nipponnemertes">Nipponnemertes</tp:taxon-name-part> <tp:taxon-name-part taxon-name-part-type="species" reg="incainca">incainca</tp:taxon-name-part></tp:taxon-name></italic> sp. n., like other members of <italic><tp:taxon-name><tp:taxon-name-part taxon-name-part-type="genus" reg="Nipponnemertes">Nipponnemertes</tp:taxon-name-part></tp:taxon-name></italic>, has a mid-dorsal cephalic ridge, is capable of retracting the head into the body when disturbed, and is capable of swimming. However, in this new species the anterior furrows and their secondary transverse grooves are faintly visible both macro- and microscopically and they are not visible in a ventral view.</p></tp:treatment-sec><tp:treatment-sec sec-type="description" id="SECID0EOKAC"><title>Description.</title><p>Relaxed length from 11.7 mm to 22.5 mm and width 1 to 2 mm. Dorsal side uniformly bright red color (Fig. <xref ref-type="fig" rid="F1">1A</xref>). Ventral side lighter than dorsal side (Fig. <xref ref-type="fig" rid="F1">1</xref>). Head shield-shaped, slightly demarcated from rest of body but without V-shape <!--PageBreak-->cephalic groove and not wider than trunk. Mid-dorsal cephalic ridge present in head (Fig. <xref ref-type="fig" rid="F1">1A</xref>, <xref ref-type="fig" rid="F2">2A</xref>). Frontal organ with small cirrus. Cerebral organ furrows pre-cerebral, inconspicuous, with few faint ridges orthogonal to furrow axis. Brain distinguishable as a pale brown bilobed structure through dorsal and ventral body wall. Two irregular groups of eyespots situated at lateral margins in precerebral cephalic region (Fig. <xref ref-type="fig" rid="F2">2A</xref>), extending beyond brain parallel to lateral nerve cords. Rhynchopore subterminal. Proboscis long and stout, with papillae (Fig. <xref ref-type="fig" rid="F3">3B</xref>), pink in color when everted (Fig. <xref ref-type="fig" rid="F1">1B</xref>). Stylet (length: 87.4 µm) smooth, supported on an oval basis (54 × 38.3 µm); two pouches containing 3-4 accessory stylets each (Fig. <xref ref-type="fig" rid="F2">2B</xref>). Twelve proboscidial nerves present (Fig. <xref ref-type="fig" rid="F3">3A–B</xref>). This species was found among sponges and brown algae underneath rocks, and in the crust formed by sediment inside the crevices of rocks in the littoral zone. Worms capable of swimming with strong undulating movements.</p><fig id="F2" position="float" orientation="portrait"><label>Figure 2.</label><caption><p>
                      <italic><tp:taxon-name><tp:taxon-name-part taxon-name-part-type="genus" reg="Nipponnemertes">Nipponnemertes</tp:taxon-name-part> <tp:taxon-name-part taxon-name-part-type="species" reg="incainca">incainca</tp:taxon-name-part></tp:taxon-name></italic> sp. n. <bold>A</bold> Detail of ocelli <bold>B</bold> Microscopic detail of stylet and accessory stylets. Abbreviations: <italic>cr</italic> cephalic ridge, <italic>e</italic> eyespot, <italic>s</italic> central stylet, <italic>b</italic> base of stylet, <italic>ac</italic> accessory stylets.</p></caption><graphic xmlns:xlink="http://www.w3.org/1999/xlink" xlink:href="zookeys-693-001-g002.jpg" position="float" orientation="portrait" xlink:type="simple" id="oo_151625.jpg"/></fig><fig id="F3" position="float" orientation="portrait"><label>Figure 3.</label><caption><p>
                      <italic><tp:taxon-name><tp:taxon-name-part taxon-name-part-type="genus" reg="Nipponnemertes">Nipponnemertes</tp:taxon-name-part> <tp:taxon-name-part taxon-name-part-type="species" reg="incainca">incainca</tp:taxon-name-part></tp:taxon-name></italic> sp. n. <bold>A</bold> Transverse sections of the proboscis; nerves are highlighted by arrowheads <bold>B</bold> Microscopic detail of transverse section showing the proboscis papillae. Abbreviations: <italic>pp</italic> proboscis papillae, <italic>lm</italic> longitudinal muscles, <italic>cm</italic> circular muscles, <italic>rm</italic> retractor muscles of the proboscis, <italic>n</italic> nerve.</p></caption><graphic xmlns:xlink="http://www.w3.org/1999/xlink" xlink:href="zookeys-693-001-g003.jpg" position="float" orientation="portrait" xlink:type="simple" id="oo_151626.jpg"/></fig></tp:treatment-sec><tp:treatment-sec sec-type="Diferential diagnosis" id="SECID0EGOAC"><title>Diferential diagnosis.</title><p>We compared morphological characters of <italic><tp:taxon-name><tp:taxon-name-part taxon-name-part-type="genus" reg="Nipponnemertes">Nipponnemertes</tp:taxon-name-part> <tp:taxon-name-part taxon-name-part-type="species" reg="incainca">incainca</tp:taxon-name-part></tp:taxon-name></italic> sp. n. with the 18 valid species of the genus, according to <xref ref-type="bibr" rid="B18">Gibson (1995)</xref> and <xref ref-type="bibr" rid="B27">Kajihara et al. (2007)</xref> (Table <xref ref-type="table" rid="T1">1</xref>).</p><p>The most similar species in color, arrangement of ocelli and numbers of proboscidial nerves to <italic><tp:taxon-name><tp:taxon-name-part taxon-name-part-type="genus" reg="Nipponnemertes">Nipponnemertes</tp:taxon-name-part> <tp:taxon-name-part taxon-name-part-type="species" reg="incainca">incainca</tp:taxon-name-part></tp:taxon-name></italic> sp. n. is <italic><tp:taxon-name><tp:taxon-name-part taxon-name-part-type="genus" reg="Nipponnemertes">N.</tp:taxon-name-part> <tp:taxon-name-part taxon-name-part-type="species" reg="pulchra">pulchra</tp:taxon-name-part></tp:taxon-name></italic> and it might easily represent an intraspecific variation. However, in the intraspecific and interspecific genetic distance matrix (table 2), the interspecific distance between <italic><tp:taxon-name><tp:taxon-name-part taxon-name-part-type="genus" reg="Nipponnemertes">N.</tp:taxon-name-part> <tp:taxon-name-part taxon-name-part-type="species" reg="incainca">incainca</tp:taxon-name-part></tp:taxon-name></italic> sp. n. and <italic><tp:taxon-name><tp:taxon-name-part taxon-name-part-type="genus" reg="Nipponnemertes">N.</tp:taxon-name-part> <tp:taxon-name-part taxon-name-part-type="species" reg="pulchra">pulchra</tp:taxon-name-part></tp:taxon-name></italic> was 21.03%, which exceeds the highest limits given by <xref ref-type="bibr" rid="B42">Sundberg et al. (2016b)</xref> for the <tp:taxon-name><tp:taxon-name-part taxon-name-part-type="subclass">Hoplonemertea</tp:taxon-name-part></tp:taxon-name>. Therefore, the fact that the new species lacks the V-shape structure formed by the cephalic grooves, and the accessory stylet in the basis of the central armature, present in <italic><tp:taxon-name><tp:taxon-name-part taxon-name-part-type="genus" reg="Nipponnemertes">N.</tp:taxon-name-part> <tp:taxon-name-part taxon-name-part-type="species" reg="pulchra">pulchra</tp:taxon-name-part></tp:taxon-name></italic>, is enough to discriminate the two species.</p><table-wrap id="T1" position="float" orientation="portrait"><label>Table 1.</label><caption><p>Remarks about morphological and behavioral traits useful to discriminate the species of the genus <italic><tp:taxon-name><tp:taxon-name-part taxon-name-part-type="genus" reg="Nipponnemertes">Nipponnemertes</tp:taxon-name-part></tp:taxon-name></italic>. Reference after authority in species column.</p></caption><table id="TID0E3JAC" rules="all"><tbody><tr><th rowspan="1" colspan="1">Species</th><th rowspan="1" colspan="1">Body Coloration,</th><th rowspan="1" colspan="1">Number of Proboscis Nerves</th><th rowspan="1" colspan="1">Mid-dorsal cephalic ridge</th><th rowspan="1" colspan="1">Shape and distinctness of posterior dorsal V-shaped cephalic groove</th><th rowspan="1" colspan="1">Other Noteworthy Characters</th></tr><tr><td rowspan="1" colspan="1">
                          <italic><tp:taxon-name><tp:taxon-name-part taxon-name-part-type="genus" reg="Nipponnemertes">Nipponnemertes</tp:taxon-name-part> <tp:taxon-name-part taxon-name-part-type="species" reg="incainca">incainca</tp:taxon-name-part></tp:taxon-name></italic> sp. n.</td><td rowspan="1" colspan="1">Solid bright red color pattern without designs</td><td rowspan="1" colspan="1">12</td><td rowspan="1" colspan="1">Present</td><td rowspan="1" colspan="1">Lacking</td><td rowspan="1" colspan="1">Anterior furrows and secondary transverse grooves present, but faintly visible both macro and microscopically. Inhabits rocky littoral zone</td></tr><tr><td rowspan="1" colspan="1">
                          <italic><tp:taxon-name><tp:taxon-name-part taxon-name-part-type="genus" reg="Nipponnemertes">Nipponnemertes</tp:taxon-name-part> <tp:taxon-name-part taxon-name-part-type="species" reg="africanus">africanus</tp:taxon-name-part></tp:taxon-name></italic> (Wheeler, 1940) Berg, 1985</td><td rowspan="1" colspan="1">“<italic>White, pink, pinkish yellow or buff, lighter anteriorly and deepest on back</italic>” (<xref ref-type="bibr" rid="B2">Berg 1985</xref>). Mottled and dotted with white gonads</td><td rowspan="1" colspan="1">11</td><td rowspan="1" colspan="1">Present (<xref ref-type="bibr" rid="B34">McDermott 1998</xref>)</td><td rowspan="1" colspan="1">Present. Two posterior dorsal cephalic grooves, V-shaped but not joined medially (<xref ref-type="bibr" rid="B34">McDermott 1998</xref>, P. 252)</td><td rowspan="1" colspan="1">Faint head-glands, open close to external opening of rhynchodeum and disappear just before brain. Found between roots of alga <italic><tp:taxon-name><tp:taxon-name-part taxon-name-part-type="genus" reg="Hypnea">Hypnea</tp:taxon-name-part> <tp:taxon-name-part taxon-name-part-type="species" reg="specifica">specifica</tp:taxon-name-part></tp:taxon-name></italic>, low on shore</td></tr><tr><td rowspan="1" colspan="1">
                          <italic><tp:taxon-name><tp:taxon-name-part taxon-name-part-type="genus" reg="Nipponnemertes">Nipponnemertes</tp:taxon-name-part> <tp:taxon-name-part taxon-name-part-type="species" reg="arenaria">arenaria</tp:taxon-name-part></tp:taxon-name></italic> (Uschakov, 1927) <xref ref-type="bibr" rid="B3">Chernyshev 1993</xref></td><td rowspan="1" colspan="1">Margins of body lighter in color</td><td rowspan="1" colspan="1"/><td rowspan="1" colspan="1"/><td rowspan="1" colspan="1"/><td rowspan="1" colspan="1">Inhabits muddy sand (<xref ref-type="bibr" rid="B3">Chernyshev 1993</xref>)</td></tr><tr><td rowspan="1" colspan="1">
                          <italic><tp:taxon-name><tp:taxon-name-part taxon-name-part-type="genus" reg="Nipponnemertes">Nipponnemertes</tp:taxon-name-part> <tp:taxon-name-part taxon-name-part-type="species" reg="bimaculatus">bimaculatus</tp:taxon-name-part></tp:taxon-name></italic> (Coe, 1901) Gibson &amp; Crandall, 1989</td><td rowspan="1" colspan="1">Head flesh in color; rest of body is deep red, brownish red, or brownish orange; lighter on ventral surface. Possesses pair scalene triangle-shaped cephalic marks and a narrow longitudinal line of dark color on dorsal surface of esophageal region</td><td rowspan="1" colspan="1">14 or 16</td><td rowspan="1" colspan="1">Present (<xref ref-type="bibr" rid="B5">Coe 1905</xref>, plate 18)</td><td rowspan="1" colspan="1">Lacking</td><td rowspan="1" colspan="1">Central stylet very long and slender, mounted on a remarkably tiny base</td></tr><tr><td rowspan="1" colspan="1">
                          <italic><tp:taxon-name><tp:taxon-name-part taxon-name-part-type="genus" reg="Nipponemertes">Nipponemertes</tp:taxon-name-part> <tp:taxon-name-part taxon-name-part-type="species" reg="danae">danae</tp:taxon-name-part></tp:taxon-name></italic> (Friedrich, 1957) Friedrich, 1968</td><td rowspan="1" colspan="1">Dorsal surface red, ventral white; color description based on Coe’s description of <italic><tp:taxon-name><tp:taxon-name-part taxon-name-part-type="genus" reg="Nipponnemertes">Nipponnemertes</tp:taxon-name-part> <tp:taxon-name-part taxon-name-part-type="species" reg="drepanophoroides">drepanophoroides</tp:taxon-name-part></tp:taxon-name></italic> (<xref ref-type="bibr" rid="B5">Coe 1905</xref>, p. 282)</td><td rowspan="1" colspan="1"/><td rowspan="1" colspan="1"/><td rowspan="1" colspan="1"/><td rowspan="1" colspan="1">Original description is vague and lacks important information. According to <xref ref-type="bibr" rid="B2">Berg (1985)</xref> it is synonym of <italic><tp:taxon-name><tp:taxon-name-part taxon-name-part-type="genus" reg="Nipponnemertes">N.</tp:taxon-name-part> <tp:taxon-name-part taxon-name-part-type="species" reg="pulchra">pulchra</tp:taxon-name-part></tp:taxon-name></italic></td></tr><tr><td rowspan="1" colspan="1">
                          <italic><tp:taxon-name><tp:taxon-name-part taxon-name-part-type="genus" reg="Nipponnemertes">Nipponnemertes</tp:taxon-name-part> <tp:taxon-name-part taxon-name-part-type="species" reg="drepanophoroides">drepanophoroides</tp:taxon-name-part></tp:taxon-name></italic> (Griffin, 1898) Friedrich, 1968</td><td rowspan="1" colspan="1">Red above, white beneath</td><td rowspan="1" colspan="1"/><td rowspan="1" colspan="1"/><td rowspan="1" colspan="1"/><td rowspan="1" colspan="1">Lacks intestinal caeca</td></tr><tr><td rowspan="1" colspan="1">
                          <italic><tp:taxon-name><tp:taxon-name-part taxon-name-part-type="genus" reg="Nipponnemertes">Nipponnemertes</tp:taxon-name-part> <tp:taxon-name-part taxon-name-part-type="species" reg="fernaldi">fernaldi</tp:taxon-name-part></tp:taxon-name></italic> Iwata, 2001</td><td rowspan="1" colspan="1">Pale brown on dorsal surface and darker on the ventral side (colorless lateral margins)</td><td rowspan="1" colspan="1">14</td><td rowspan="1" colspan="1">Present</td><td rowspan="1" colspan="1">Oblique, limited to dorsal surface</td><td rowspan="1" colspan="1"/></tr><tr><td rowspan="1" colspan="1">
                          <italic><tp:taxon-name><tp:taxon-name-part taxon-name-part-type="genus" reg="Nipponnemertes">Nipponnemertes</tp:taxon-name-part> <tp:taxon-name-part taxon-name-part-type="species" reg="madagascarensis">madagascarensis</tp:taxon-name-part></tp:taxon-name></italic> (Kirsteuer, 1965) Friedrich, 1968</td><td rowspan="1" colspan="1">Ochre on dorsal surface, stained with irregular reddish-brown blotches</td><td rowspan="1" colspan="1">9</td><td rowspan="1" colspan="1">Lacking</td><td rowspan="1" colspan="1">Lacking</td><td rowspan="1" colspan="1"/></tr><tr><td rowspan="1" colspan="1">
                          <italic><tp:taxon-name><tp:taxon-name-part taxon-name-part-type="genus" reg="Nipponnemertes">Nipponnemertes</tp:taxon-name-part> <tp:taxon-name-part taxon-name-part-type="species" reg="magnus">magnus</tp:taxon-name-part></tp:taxon-name></italic> (Punnett, 1903) Berg, 1985</td><td rowspan="1" colspan="1">Light orange-brown</td><td rowspan="1" colspan="1">20</td><td rowspan="1" colspan="1"/><td rowspan="1" colspan="1"/><td rowspan="1" colspan="1"/></tr><tr><td rowspan="1" colspan="1">
                          <italic><tp:taxon-name><tp:taxon-name-part taxon-name-part-type="genus" reg="Nipponnemertes">Nipponnemertes</tp:taxon-name-part> <tp:taxon-name-part taxon-name-part-type="species" reg="marioni">marioni</tp:taxon-name-part></tp:taxon-name></italic> (Hubrecht, 1887) Berg, 1985</td><td rowspan="1" colspan="1">“<italic>Dorsally blue-green, yellow-green, pale buff or light brown, and ventrally pale buff light orange-brown</italic>” (<xref ref-type="bibr" rid="B2">Berg 1985</xref>)</td><td rowspan="1" colspan="1">15</td><td rowspan="1" colspan="1"/><td rowspan="1" colspan="1"/><td rowspan="1" colspan="1"/></tr><tr><td rowspan="1" colspan="1">
                          <italic><tp:taxon-name><tp:taxon-name-part taxon-name-part-type="genus" reg="Nipponnemertes">Nipponnemertes</tp:taxon-name-part> <tp:taxon-name-part taxon-name-part-type="species" reg="occidentalis">occidentalis</tp:taxon-name-part></tp:taxon-name></italic> (Coe, 1905) Friedrich, 1968</td><td rowspan="1" colspan="1">Blotchy dark reddish brown or pale ground color throughout whole dorsal surface, and “<italic>ventral surface without color</italic>” (<xref ref-type="bibr" rid="B5">Coe 1905</xref>)</td><td rowspan="1" colspan="1"/><td rowspan="1" colspan="1"/><td rowspan="1" colspan="1"/><td rowspan="1" colspan="1">Highly developed intestinal caecum. Caecal appendage in esophagus and one in stomach</td></tr><tr><td rowspan="1" colspan="1">
                          <italic><tp:taxon-name><tp:taxon-name-part taxon-name-part-type="genus" reg="Nipponnemertes">Nipponnemertes</tp:taxon-name-part> <tp:taxon-name-part taxon-name-part-type="species" reg="ogumai">ogumai</tp:taxon-name-part></tp:taxon-name></italic> (Yamaoka, 1947) <xref ref-type="bibr" rid="B9">Crandall et al., 2001</xref></td><td rowspan="1" colspan="1">Uniformly orange (<xref ref-type="bibr" rid="B28">Kajihara et al. 2014</xref>) although originally described as bright vermilion (<xref ref-type="bibr" rid="B9">Crandall et al. 2001</xref>)</td><td rowspan="1" colspan="1">16</td><td rowspan="1" colspan="1">Present (<xref ref-type="bibr" rid="B28">Kajihara et al. 2014</xref>)</td><td rowspan="1" colspan="1">Present, but not significantly developed</td><td rowspan="1" colspan="1">Minute ocelli gathered as a triangle on each side of head</td></tr><tr><td rowspan="1" colspan="1">
                          <italic><tp:taxon-name><tp:taxon-name-part taxon-name-part-type="genus" reg="Nipponnemertes">Nipponnemertes</tp:taxon-name-part> <tp:taxon-name-part taxon-name-part-type="species" reg="pacificus">pacificus</tp:taxon-name-part></tp:taxon-name></italic> (Coe ,1905) Friedrich, 1968</td><td rowspan="1" colspan="1">Reddish or brownish dorsal surface, pale beneath</td><td rowspan="1" colspan="1">14</td><td rowspan="1" colspan="1">Lacking</td><td rowspan="1" colspan="1">Lacking</td><td rowspan="1" colspan="1">Cerebral sense organs remarkably large and highly specialized. Highly developed esophageal caecum (<xref ref-type="bibr" rid="B5">Coe 1905</xref>)</td></tr><tr><td rowspan="1" colspan="1">
                          <italic><tp:taxon-name><tp:taxon-name-part taxon-name-part-type="genus" reg="Nipponnemertes">Nipponnemertes</tp:taxon-name-part> <tp:taxon-name-part taxon-name-part-type="species" reg="pulchra">pulchra</tp:taxon-name-part></tp:taxon-name></italic> (Johnston, 1837) Berg, 1972</td><td rowspan="1" colspan="1">“<italic>Dorsal surface varying between brown, red and pink. Lateral parts of body and ventral surface always much lighter, longitudinal dorsal swelling on head often somewhat darker</italic>” (<xref ref-type="bibr" rid="B2">Berg 1985</xref>)</td><td rowspan="1" colspan="1">8-14 (normally 12)</td><td rowspan="1" colspan="1">Present</td><td rowspan="1" colspan="1">Dorsally, clearly marked and darker than rest of body. Does not reach midline on ventral surface</td><td rowspan="1" colspan="1">Presence of accessory stylet in basis of central armature. This character has been highlighted as one of best criteria to recognize <italic><tp:taxon-name><tp:taxon-name-part taxon-name-part-type="genus" reg="Nipponnemertes">N.</tp:taxon-name-part> <tp:taxon-name-part taxon-name-part-type="species" reg="pulchra">pulchra</tp:taxon-name-part></tp:taxon-name></italic></td></tr><tr><td rowspan="1" colspan="1">
                          <italic><tp:taxon-name><tp:taxon-name-part taxon-name-part-type="genus" reg="Nipponnemertes">Nipponnemertes</tp:taxon-name-part> <tp:taxon-name-part taxon-name-part-type="species" reg="punctatulus">punctatulus</tp:taxon-name-part></tp:taxon-name></italic> (Coe, 1905) Friedrich, 1968</td><td rowspan="1" colspan="1">Pale brown or yellowish white with numerous darker brown spots on dorsum and white ventrum (head white with two dark blotches). Proboscis transparent, with pinkish stylet basis (<xref ref-type="bibr" rid="B25">Iwata 2008</xref>)</td><td rowspan="1" colspan="1">15</td><td rowspan="1" colspan="1">Present</td><td rowspan="1" colspan="1">Lacking</td><td rowspan="1" colspan="1">
                          <xref ref-type="bibr" rid="B25">Iwata (2008)</xref> recorded 12, 13 or 16 proboscis nerves in worms collected in United States</td></tr><tr><td rowspan="1" colspan="1">
                          <italic><tp:taxon-name><tp:taxon-name-part taxon-name-part-type="genus" reg="Nipponnemertes">Nipponnemertes</tp:taxon-name-part> <tp:taxon-name-part taxon-name-part-type="species" reg="rubella">rubella</tp:taxon-name-part></tp:taxon-name></italic> (Coe, 1905) Crandall &amp; Norenburg, 1999</td><td rowspan="1" colspan="1">Deep flesh color, pale orange, or pale red; much paler and usually grayish beneath</td><td rowspan="1" colspan="1">14</td><td rowspan="1" colspan="1"/><td rowspan="1" colspan="1"/><td rowspan="1" colspan="1">Great development of body parenchyma and intestinal caeca</td></tr><tr><td rowspan="1" colspan="1">
                          <italic><tp:taxon-name><tp:taxon-name-part taxon-name-part-type="genus" reg="Nipponnemertes">Nipponnemertes</tp:taxon-name-part> <tp:taxon-name-part taxon-name-part-type="species" reg="sanguinea">sanguinea</tp:taxon-name-part></tp:taxon-name></italic> Riser, 1998</td><td rowspan="1" colspan="1">Dorsum buffy white to pale yellow to orange with reddish lines (aggregation of red blood corpuscles in blood vessels), ventral side paler, brain lobes pink</td><td rowspan="1" colspan="1">12</td><td rowspan="1" colspan="1">“<italic>Not evident</italic>” (<xref ref-type="bibr" rid="B37">Riser 1998</xref>)</td><td rowspan="1" colspan="1">Lacking</td><td rowspan="1" colspan="1">Presence of red blood corpuscles</td></tr><tr><td rowspan="1" colspan="1">
                          <italic><tp:taxon-name><tp:taxon-name-part taxon-name-part-type="genus" reg="Nipponnemertes">Nipponnemertes</tp:taxon-name-part> <tp:taxon-name-part taxon-name-part-type="species" reg="schollaerti">schollaerti</tp:taxon-name-part></tp:taxon-name></italic> (Wheeler, 1934) Berg, 1985</td><td rowspan="1" colspan="1">Pale buff color</td><td rowspan="1" colspan="1">14</td><td rowspan="1" colspan="1">Lacking (<xref ref-type="bibr" rid="B48">Wheeler 1934</xref>, p. 265)</td><td rowspan="1" colspan="1">Lacking</td><td rowspan="1" colspan="1"/></tr><tr><td rowspan="1" colspan="1">
                          <italic><tp:taxon-name><tp:taxon-name-part taxon-name-part-type="genus" reg="Nipponnemertes">Nipponnemertes</tp:taxon-name-part> <tp:taxon-name-part taxon-name-part-type="species" reg="variabilis">variabilis</tp:taxon-name-part></tp:taxon-name></italic> (Korotkevich, 1983) Chernyshev, 1993</td><td rowspan="1" colspan="1">Beige dorsal and ventrally</td><td rowspan="1" colspan="1">12-13</td><td rowspan="1" colspan="1">Lacking</td><td rowspan="1" colspan="1">Separating strongly head from rest of body</td><td rowspan="1" colspan="1"/></tr></tbody></table></table-wrap><table-wrap id="T4" position="float" orientation="portrait"><label>Table 2.</label><caption><p>COI-based matrix of interspecific and intraspecific genetic distances, using Kimura’s two-parameter model K2P (Kimura 1980). GenBank accession numbers: <italic><tp:taxon-name><tp:taxon-name-part taxon-name-part-type="genus" reg="Nipponnemertes">Nipponnemertes</tp:taxon-name-part> <tp:taxon-name-part taxon-name-part-type="species" reg="incainca">incainca</tp:taxon-name-part></tp:taxon-name></italic> sp. n. (<ext-link xmlns:xlink="http://www.w3.org/1999/xlink" ext-link-type="gen" xlink:href="KX879856" xlink:type="simple">KX879856</ext-link>); <italic><tp:taxon-name><tp:taxon-name-part taxon-name-part-type="genus" reg="Nipponnemertes">N.</tp:taxon-name-part> <tp:taxon-name-part taxon-name-part-type="species" reg="bimaculatus">bimaculatus</tp:taxon-name-part></tp:taxon-name></italic> (<ext-link xmlns:xlink="http://www.w3.org/1999/xlink" ext-link-type="gen" xlink:href="AJ436909" xlink:type="simple">AJ436909</ext-link>); <italic><tp:taxon-name><tp:taxon-name-part taxon-name-part-type="genus" reg="Nipponnemertes">N.</tp:taxon-name-part> <tp:taxon-name-part taxon-name-part-type="species" reg="pulchra">pulchra</tp:taxon-name-part></tp:taxon-name></italic> (<ext-link xmlns:xlink="http://www.w3.org/1999/xlink" ext-link-type="gen" xlink:href="KP697761" xlink:type="simple">KP697761</ext-link>- <ext-link xmlns:xlink="http://www.w3.org/1999/xlink" ext-link-type="gen" xlink:href="KP697767" xlink:type="simple">KP697767</ext-link>); <italic><tp:taxon-name><tp:taxon-name-part taxon-name-part-type="genus" reg="Nipponnemertes">N.</tp:taxon-name-part> <tp:taxon-name-part taxon-name-part-type="species" reg="punctatulus">punctatulus</tp:taxon-name-part></tp:taxon-name></italic> (<ext-link xmlns:xlink="http://www.w3.org/1999/xlink" ext-link-type="gen" xlink:href="AJ436910" xlink:type="simple">AJ436910</ext-link>); <italic><tp:taxon-name><tp:taxon-name-part taxon-name-part-type="genus" reg="Nipponnemertes">N.</tp:taxon-name-part> <tp:taxon-name-part taxon-name-part-type="species" reg="ogumai">ogumai</tp:taxon-name-part></tp:taxon-name></italic> (<ext-link xmlns:xlink="http://www.w3.org/1999/xlink" ext-link-type="gen" xlink:href="AB920907" xlink:type="simple">AB920907</ext-link>); <italic><tp:taxon-name><tp:taxon-name-part taxon-name-part-type="genus" reg="Nipponnemertes">Nipponnemertes</tp:taxon-name-part></tp:taxon-name></italic> sp. 1 (<ext-link xmlns:xlink="http://www.w3.org/1999/xlink" ext-link-type="gen" xlink:href="HQ848598" xlink:type="simple">HQ848598</ext-link>); <italic><tp:taxon-name><tp:taxon-name-part taxon-name-part-type="genus" reg="Nipponnemertes">Nipponnemertes</tp:taxon-name-part></tp:taxon-name></italic> sp. 2 (<ext-link xmlns:xlink="http://www.w3.org/1999/xlink" ext-link-type="gen" xlink:href="HQ848599" xlink:type="simple">HQ848599</ext-link>); <italic><tp:taxon-name><tp:taxon-name-part taxon-name-part-type="genus" reg="Nipponnemertes">Nipponnemertes</tp:taxon-name-part></tp:taxon-name></italic> sp. 3 (<ext-link xmlns:xlink="http://www.w3.org/1999/xlink" ext-link-type="gen" xlink:href="KU230295" xlink:type="simple">KU230295</ext-link>).</p></caption><table id="TID0ENOAE" rules="all"><tbody><tr><th rowspan="1" colspan="1"/><th rowspan="1" colspan="1">
                          <italic><tp:taxon-name><tp:taxon-name-part taxon-name-part-type="genus" reg="Nipponnemertes">Nipponnemertes</tp:taxon-name-part> <tp:taxon-name-part taxon-name-part-type="species" reg="incainca">incainca</tp:taxon-name-part></tp:taxon-name></italic> sp. n.</th><th rowspan="1" colspan="1">
                          <italic><tp:taxon-name><tp:taxon-name-part taxon-name-part-type="genus" reg="Nipponemertes">Nipponemertes</tp:taxon-name-part> <tp:taxon-name-part taxon-name-part-type="species" reg="bimaculatus">bimaculatus</tp:taxon-name-part></tp:taxon-name></italic>
                        </th><th rowspan="1" colspan="1">
                          <italic><tp:taxon-name><tp:taxon-name-part taxon-name-part-type="genus" reg="Nipponnemertes">Nipponnemertes</tp:taxon-name-part> <tp:taxon-name-part taxon-name-part-type="species" reg="pulchra">pulchra</tp:taxon-name-part></tp:taxon-name></italic>
                        </th><th rowspan="1" colspan="1">
                          <italic><tp:taxon-name><tp:taxon-name-part taxon-name-part-type="genus" reg="Nipponnemertes">Nipponnemertes</tp:taxon-name-part> <tp:taxon-name-part taxon-name-part-type="species" reg="punctatulus">punctatulus</tp:taxon-name-part></tp:taxon-name></italic>
                        </th><th rowspan="1" colspan="1">
                          <italic><tp:taxon-name><tp:taxon-name-part taxon-name-part-type="genus" reg="Nipponnemertes">Nipponnemertes</tp:taxon-name-part> <tp:taxon-name-part taxon-name-part-type="species" reg="ogumai">ogumai</tp:taxon-name-part></tp:taxon-name></italic>
                        </th><th rowspan="1" colspan="1">
                          <italic><tp:taxon-name><tp:taxon-name-part taxon-name-part-type="genus" reg="Nipponnemertes">Nipponnemertes</tp:taxon-name-part></tp:taxon-name></italic> sp. 1</th><th rowspan="1" colspan="1">
                          <italic><tp:taxon-name><tp:taxon-name-part taxon-name-part-type="genus" reg="Nipponnemertes">Nipponnemertes</tp:taxon-name-part></tp:taxon-name></italic> sp. 2</th><th rowspan="1" colspan="1">
                          <italic><tp:taxon-name><tp:taxon-name-part taxon-name-part-type="genus" reg="Nipponnemertes">Nipponnemertes</tp:taxon-name-part></tp:taxon-name></italic> sp. 3</th></tr><tr><td rowspan="1" colspan="1">
                          <italic><tp:taxon-name><tp:taxon-name-part taxon-name-part-type="genus" reg="Nipponnemertes">Nipponnemertes</tp:taxon-name-part> <tp:taxon-name-part taxon-name-part-type="species" reg="incainca">incainca</tp:taxon-name-part></tp:taxon-name></italic> sp. n.</td><td rowspan="1" colspan="1">×</td><td rowspan="1" colspan="1">×</td><td rowspan="1" colspan="1">×</td><td rowspan="1" colspan="1">×</td><td rowspan="1" colspan="1">×</td><td rowspan="1" colspan="1">×</td><td rowspan="1" colspan="1">×</td><td rowspan="1" colspan="1">×</td></tr><tr><td rowspan="1" colspan="1">
                          <italic><tp:taxon-name><tp:taxon-name-part taxon-name-part-type="genus" reg="Nipponemertes">Nipponemertes</tp:taxon-name-part> <tp:taxon-name-part taxon-name-part-type="species" reg="bimaculatus">bimaculatus</tp:taxon-name-part></tp:taxon-name></italic>
                        </td><td rowspan="1" colspan="1">15.62</td><td rowspan="1" colspan="1">×</td><td rowspan="1" colspan="1">×</td><td rowspan="1" colspan="1">×</td><td rowspan="1" colspan="1">×</td><td rowspan="1" colspan="1">×</td><td rowspan="1" colspan="1">×</td><td rowspan="1" colspan="1">×</td></tr><tr><td rowspan="1" colspan="1">
                          <italic><tp:taxon-name><tp:taxon-name-part taxon-name-part-type="genus" reg="Nipponnemertes">Nipponnemertes</tp:taxon-name-part> <tp:taxon-name-part taxon-name-part-type="species" reg="pulchra">pulchra</tp:taxon-name-part></tp:taxon-name></italic>
                        </td><td rowspan="1" colspan="1">21.03</td><td rowspan="1" colspan="1">20.12</td><td rowspan="1" colspan="1">0.09</td><td rowspan="1" colspan="1">×</td><td rowspan="1" colspan="1">×</td><td rowspan="1" colspan="1">×</td><td rowspan="1" colspan="1">×</td><td rowspan="1" colspan="1">×</td></tr><tr><td rowspan="1" colspan="1">
                          <italic><tp:taxon-name><tp:taxon-name-part taxon-name-part-type="genus" reg="Nipponnemertes">Nipponnemertes</tp:taxon-name-part> <tp:taxon-name-part taxon-name-part-type="species" reg="punctatulus">punctatulus</tp:taxon-name-part></tp:taxon-name></italic>
                        </td><td rowspan="1" colspan="1">17.13</td><td rowspan="1" colspan="1">8.61</td><td rowspan="1" colspan="1">18.39</td><td rowspan="1" colspan="1">×</td><td rowspan="1" colspan="1">×</td><td rowspan="1" colspan="1">×</td><td rowspan="1" colspan="1">×</td><td rowspan="1" colspan="1">×</td></tr><tr><td rowspan="1" colspan="1">
                          <italic><tp:taxon-name><tp:taxon-name-part taxon-name-part-type="genus" reg="Nipponnemertes">Nipponnemertes</tp:taxon-name-part> <tp:taxon-name-part taxon-name-part-type="species" reg="ogumai">ogumai</tp:taxon-name-part></tp:taxon-name></italic>
                        </td><td rowspan="1" colspan="1">56.60</td><td rowspan="1" colspan="1">53.33</td><td rowspan="1" colspan="1">48.44</td><td rowspan="1" colspan="1">55.31</td><td rowspan="1" colspan="1">×</td><td rowspan="1" colspan="1">×</td><td rowspan="1" colspan="1">×</td><td rowspan="1" colspan="1">×</td></tr><tr><td rowspan="1" colspan="1">
                          <italic><tp:taxon-name><tp:taxon-name-part taxon-name-part-type="genus" reg="Nipponnemertes">Nipponnemertes</tp:taxon-name-part></tp:taxon-name></italic> sp. 1</td><td rowspan="1" colspan="1">21.44</td><td rowspan="1" colspan="1">19.14</td><td rowspan="1" colspan="1">4.50</td><td rowspan="1" colspan="1">18.31</td><td rowspan="1" colspan="1">52.26</td><td rowspan="1" colspan="1">×</td><td rowspan="1" colspan="1">×</td><td rowspan="1" colspan="1">×</td></tr><tr><td rowspan="1" colspan="1">
                          <italic><tp:taxon-name><tp:taxon-name-part taxon-name-part-type="genus" reg="Nipponnemertes">Nipponnemertes</tp:taxon-name-part></tp:taxon-name></italic> sp. 2</td><td rowspan="1" colspan="1">16.00</td><td rowspan="1" colspan="1">18.82</td><td rowspan="1" colspan="1">10.32</td><td rowspan="1" colspan="1">18.91</td><td rowspan="1" colspan="1">47.30</td><td rowspan="1" colspan="1">10.92</td><td rowspan="1" colspan="1">×</td><td rowspan="1" colspan="1">×</td></tr><tr><td rowspan="1" colspan="1">
                          <italic><tp:taxon-name><tp:taxon-name-part taxon-name-part-type="genus" reg="Nipponnemertes">Nipponnemertes</tp:taxon-name-part></tp:taxon-name></italic> sp. 3</td><td rowspan="1" colspan="1">17.13</td><td rowspan="1" colspan="1">8.61</td><td rowspan="1" colspan="1">18.39</td><td rowspan="1" colspan="1">0.00</td><td rowspan="1" colspan="1">55.31</td><td rowspan="1" colspan="1">18.31</td><td rowspan="1" colspan="1">21.00</td><td rowspan="1" colspan="1">×</td></tr></tbody></table></table-wrap></tp:treatment-sec><ref-list><ref id="B18"><mixed-citation xmlns:xlink="http://www.w3.org/1999/xlink" xlink:type="simple">
          <person-group><name name-style="western"><surname>Gibson</surname><given-names>R</given-names></name></person-group> (<year>1995</year>) <article-title>Nemertean genera and species of the world: an annotated checklist of original names and description citations, synonyms, current taxonomic status, habitats and recorded zoogeographic distribution.</article-title> <source>Journal of Natural History</source> <volume>29</volume>(<issue>2</issue>): <fpage>271</fpage>–<lpage>561</lpage>. <ext-link xlink:type="simple" ext-link-type="doi" xlink:href="10.1080/00222939500770161">https://doi.org/10.1080/00222939500770161</ext-link></mixed-citation></ref><ref id="B27"><mixed-citation xmlns:xlink="http://www.w3.org/1999/xlink" xlink:type="simple">
          <person-group><name name-style="western"><surname>Kajihara</surname><given-names>H</given-names></name><name name-style="western"><surname>Chernyshev</surname><given-names>AV</given-names></name><name name-style="western"><surname>Sun</surname><given-names>SC</given-names></name><name name-style="western"><surname>Sundberg</surname><given-names>P</given-names></name><name name-style="western"><surname>Crandall</surname><given-names>FB</given-names></name></person-group> (<year>2007</year>) <article-title>Checklist of nemertean genera and species published between 1995 and 2007.</article-title> <source>Species Diversity: an International Journal for Taxonomy, Systematics, Speciation, Biogeography, and Life History Research of Animals</source> <volume>13</volume>(<issue>4</issue>): <fpage>245</fpage>–<lpage>274</lpage>.</mixed-citation></ref><ref id="B2"><mixed-citation xmlns:xlink="http://www.w3.org/1999/xlink" xlink:type="simple">
          <person-group><name name-style="western"><surname>Berg</surname><given-names>G</given-names></name></person-group> (<year>1985</year>) <article-title>Studies on <italic><tp:taxon-name><tp:taxon-name-part taxon-name-part-type="genus">Nipponnemertes</tp:taxon-name-part></tp:taxon-name></italic> Friedrich (<tp:taxon-name><tp:taxon-name-part taxon-name-part-type="phylum">Nemertini</tp:taxon-name-part></tp:taxon-name>, <tp:taxon-name><tp:taxon-name-part taxon-name-part-type="subclass">Hoplonemertini</tp:taxon-name-part></tp:taxon-name>). II. Taxonomy of <italic><tp:taxon-name><tp:taxon-name-part taxon-name-part-type="genus">Nipponnemertes</tp:taxon-name-part> <tp:taxon-name-part taxon-name-part-type="species">pulcher</tp:taxon-name-part></tp:taxon-name></italic> (Johnston) and some other species.</article-title> <source>Zoologica Scripta</source> <volume>14</volume>(<issue>4</issue>): <fpage>239</fpage>–<lpage>246</lpage>. <ext-link xlink:type="simple" ext-link-type="doi" xlink:href="10.1111/j.1463-6409.1985.tb00194.x">https://doi.org/10.1111/j.1463-6409.1985.tb00194.x</ext-link></mixed-citation></ref><ref id="B34"><mixed-citation xmlns:xlink="http://www.w3.org/1999/xlink" xlink:type="simple">
          <person-group><name name-style="western"><surname>McDermott</surname><given-names>J</given-names></name></person-group> (<year>1998</year>) <article-title>Observations on feeding in a South African suctorial hoplonemertean, <italic><tp:taxon-name><tp:taxon-name-part taxon-name-part-type="genus">Nipponnemertes</tp:taxon-name-part></tp:taxon-name></italic> sp. (Family <tp:taxon-name><tp:taxon-name-part taxon-name-part-type="family">Cratenemertidae</tp:taxon-name-part></tp:taxon-name>).</article-title> <source>Hydrobiologia</source> <volume>365</volume>: <fpage>251</fpage>–<lpage>256</lpage>. <ext-link xlink:type="simple" ext-link-type="doi" xlink:href="10.1023/A:1003114117397">https://doi.org/10.1023/A:1003114117397</ext-link></mixed-citation></ref><ref id="B3"><mixed-citation xmlns:xlink="http://www.w3.org/1999/xlink" xlink:type="simple">
          <person-group><name name-style="western"><surname>Chernyshev</surname><given-names>AV</given-names></name></person-group> (<year>1993</year>) <article-title>Novuie svedeniya o sistematike nemertin semeistva <tp:taxon-name><tp:taxon-name-part taxon-name-part-type="family">Cratenemertidae</tp:taxon-name-part></tp:taxon-name> (<tp:taxon-name><tp:taxon-name-part taxon-name-part-type="class">Enopla</tp:taxon-name-part></tp:taxon-name>, <tp:taxon-name><tp:taxon-name-part taxon-name-part-type="order">Monostilifera</tp:taxon-name-part></tp:taxon-name>).</article-title> <source>Vestnik Zoologii</source> <volume>1</volume>: <fpage>72</fpage>–<lpage>75</lpage>.</mixed-citation></ref><ref id="B5"><mixed-citation xmlns:xlink="http://www.w3.org/1999/xlink" xlink:type="simple">
          <person-group><name name-style="western"><surname>Coe</surname><given-names>WR</given-names></name></person-group> (<year>1905</year>) <article-title>Nemerteans of the west and northwest coasts of America.</article-title> <source>Bulletin of the Museum of Comparative Zoology at Harvard College</source> <volume>47</volume>: <fpage>1</fpage>–<lpage>318</lpage>. <ext-link xlink:type="simple" ext-link-type="uri" xlink:href="https://catalog.hathitrust.org/Record/007161124">https://catalog.hathitrust.org/Record/007161124</ext-link></mixed-citation></ref><ref id="B9"><mixed-citation xmlns:xlink="http://www.w3.org/1999/xlink" xlink:type="simple">
          <person-group><name name-style="western"><surname>Crandall</surname><given-names>FB</given-names></name><name name-style="western"><surname>Kajihara</surname><given-names>H</given-names></name><name name-style="western"><surname>Mawatari</surname><given-names>SF</given-names></name><name name-style="western"><surname>Iwata</surname><given-names>F</given-names></name></person-group> (<year>2001</year>) <article-title>The status of four Japanese nemertean species of Yamaoka.</article-title> <source>Hydrobiologia</source> <volume>456</volume>(<issue>1–3</issue>): <fpage>175</fpage>–<lpage>185</lpage>. <ext-link xlink:type="simple" ext-link-type="doi" xlink:href="10.1023/A:1013054022264">https://doi.org/10.1023/A:1013054022264</ext-link></mixed-citation></ref><ref id="B28"><mixed-citation xmlns:xlink="http://www.w3.org/1999/xlink" xlink:type="simple">
          <person-group><name name-style="western"><surname>Kajihara</surname><given-names>H</given-names></name><name name-style="western"><surname>Nishi</surname><given-names>E</given-names></name><name name-style="western"><surname>Kawabata</surname><given-names>M</given-names></name><name name-style="western"><surname>Kohtsuka</surname><given-names>H</given-names></name><name name-style="western"><surname>Uyeno</surname><given-names>D</given-names></name></person-group> (<year>2014</year>) Records of the poorly known ribbon worm <italic><tp:taxon-name><tp:taxon-name-part taxon-name-part-type="genus">Nipponnemertes</tp:taxon-name-part> <tp:taxon-name-part taxon-name-part-type="species">ogumai</tp:taxon-name-part></tp:taxon-name></italic> (<tp:taxon-name><tp:taxon-name-part taxon-name-part-type="phylum">Nemertea</tp:taxon-name-part></tp:taxon-name>: <tp:taxon-name><tp:taxon-name-part taxon-name-part-type="order">Monostilifera</tp:taxon-name-part></tp:taxon-name>) and its phylogenetic position. Marine Biodiversity 45(2): 175–182). <ext-link xlink:type="simple" ext-link-type="doi" xlink:href="10.1007/s12526-014-0252-1">https://doi.org/10.1007/s12526-014-0252-1</ext-link></mixed-citation></ref><ref id="B25"><mixed-citation xmlns:xlink="http://www.w3.org/1999/xlink" xlink:type="simple">
          <person-group><name name-style="western"><surname>Iwata</surname><given-names>F</given-names></name></person-group> (<year>2008</year>) On Three Monostiliferous Hoplonemerteans from the San Juan archipelago, Washington State, USA. Publications of the Seto Marine Biological Laboratory 40(5/6): 9–45. <ext-link xlink:type="simple" ext-link-type="doi" xlink:href="10.5134/72819">https://doi.org/10.5134/72819</ext-link></mixed-citation></ref><ref id="B37"><mixed-citation xmlns:xlink="http://www.w3.org/1999/xlink" xlink:type="simple">
          <person-group><name name-style="western"><surname>Riser</surname><given-names>NW</given-names></name></person-group> (<year>1998</year>) <article-title>New Zealand nemertines from kelp holdfasts: Hoplonemertinea 1. <italic><tp:taxon-name><tp:taxon-name-part taxon-name-part-type="genus">Nipponnemertes</tp:taxon-name-part> <tp:taxon-name-part taxon-name-part-type="species">sanguinea</tp:taxon-name-part></tp:taxon-name></italic> sp. n.</article-title> <source>New Zealand Journal of Zoology</source> <volume>25</volume>(<issue>3</issue>): <fpage>287</fpage>–<lpage>294</lpage>. <ext-link xlink:type="simple" ext-link-type="doi" xlink:href="10.1080/03014223.1998.9518157">http://dx.doi.org/10.1080/03014223.1998.9518157</ext-link></mixed-citation></ref><ref id="B48"><mixed-citation xmlns:xlink="http://www.w3.org/1999/xlink" xlink:type="simple">
          <person-group><name name-style="western"><surname>Wheeler</surname><given-names>JFG</given-names></name></person-group> (<year>1934</year>) <article-title>Nemerteans from the South Atlantic and southern oceans.</article-title> <source>Discovery Reports</source> <volume>9</volume>: <fpage>215</fpage>–<lpage>294</lpage>. <ext-link xlink:type="simple" ext-link-type="uri" xlink:href="https://archive.org/details/cbarchive_106347_nemerteansfromthesouthatlantic1934">https://archive.org/details/cbarchive_106347_nemerteansfromthesouthatlantic1934</ext-link></mixed-citation></ref><ref id="B42"><mixed-citation xmlns:xlink="http://www.w3.org/1999/xlink" xlink:type="simple">
          <person-group><name name-style="western"><surname>Sundberg</surname><given-names>P</given-names></name><name name-style="western"><surname>Kvist</surname><given-names>S</given-names></name><name name-style="western"><surname>Strand</surname><given-names>M</given-names></name></person-group> (<year>2016b</year>) Evaluating the Utility of Single-Locus DNA Barcoding for the Identification of Ribbon Worms (Phylum <tp:taxon-name><tp:taxon-name-part taxon-name-part-type="phylum">Nemertea</tp:taxon-name-part></tp:taxon-name>). PloS One 11(5): e0155541. <ext-link xlink:type="simple" ext-link-type="doi" xlink:href="10.1371/journal.pone.0155541">http://dx.doi.org/10.1371/journal.pone.0155541</ext-link></mixed-citation></ref></ref-list></tp:taxon-treatment>
