# Supplementary material for: Nipponnemertes incainca sp. n. Adoption of the new taxonomic proposal for nemerteans (Nemertea, Cratenemertidae)
Source: Zookeys. 2017 Aug 22;(693):1–15. doi: 10.3897/zookeys.693.12015 (PMC5672739; doi:10.3897/zookeys.693.12015)
Supplement: Supplementary material 1 — COI partial gene alignments of all Nipponnemertes sequences from GenBank [file zookeys-693-001-s001.fas]

>KX879856_Nipponnemertes_incainca_spn
TTAGTTGGAACGGCTTTGAGGTTGTTGATTCGAGCTGAGCTTGGTCAACCTGGGGCTTTATTGGGAGATGATCAATTATATAATGTTATTGTTACTGCACATGCTTTTGTAATAATTTTTTTTTTAGTAATGCCTGTTATAATTGGTGGATTTGGAAATTGACTTGTTCCTTTAATGTTGGGAGCTCCAGATATAGCTTTTCCTCGAATAAATAATATGAGATTTTGACTTCTTCCTCCTGCTTTGATTTTATTACTTTCTTCTGCTGCTGTGGAAAGAGGGGCTGGAACTGGCTGAACGGTGTATCCCCCTTTGTCTAGAAATGTAGCACATTCTGGGGGGTCTGTTGATCTTGCTATTTTTTCTTTACATCTTGCTGGAATTTCTTCTATTTTAGGAGCAATTAATTTTATTACTACTATTGTGAATATGCGATGATATGGTATACAATTTGAGCGACTTTCTTTGTTTGTTTGGTCTGTTAAAATTACTGCAGTTTTGTTGTTATTGTCTTTACCTGTTTTGGCTGGGGCTGTTACTATGTTGTTAACTGATCGTAATTTTAATACTTCTTTTTTTGATCCTGCTGGGGGA
>KP697767_Nipponnemertes_pulchra
TTAGTAGGGACTGCTTTAAGATTGTTGATTCGTGCTGAATTAGGGCAGCCAGGTGCTTTATTAGGGGATGATCAATTATATAATGTTATTGTAACTGCTCATGCCTTTGTTATAATTTTTTTTTTAGTTATACCTGTAATAATTGGTGGTTTTGGAAATTGGTTAGTTCCATTAATATTAGGAGCTCCTGATATGGCTTTTCCTCGAATAAATAATATAAGATTTTGATTGTTACCACCTTCTTTAACTTTATTGTTATTTTCTGCTGCTGTTGAGAGTGGTGCTGGAACTGGGTGGACTGTTTATCCTCCTTTGTCTAGAAATATTGCACATGCTGGTGGCTCTGTAGATCTTGCTATTTTTTCTCTTCATCTTGCTGGAGTATCTTCTATTTTAGGTGCTATTAATTTTATTACTACTATTATTAATATACGATGGTATGGAATGCAGTTTGAGCGGCTTTCTTTGTTTGTTTGATCNGTAAAAATTACTGNTATTCTTTTATTACTTTCTTTGCCTGTATTAGCTGGAGCAATTACTATACTATTAACTGATCGAAATTTTAATACTTCTTTTTTTGACCCAGCTGGTGGT
>KP697766_Nipponnemertes_pulchra
TTAGTAGGGACTGCTTTAAGATTGTTGATTCGTGCTGAATTAGGGCAGCCAGGTGCTTTATTAGGGGATGATCAATTATATAATGTTATTGTAACTGCTCATGCCTTTGTTATAATTTTTTTTTTAGTTATACCTGTAATAATTGGTGGTTTTGGAAATTGGTTAGTTCCATTAATATTAGGAGCTCCTGATATGGCTTTTCCTCGAATAAATAATATAAGATTTTGATTGTTACCACCTTCTTTAACTTTATTGTTATTTTCTGCTGCTGTTGAGAGTGGTGCTGGAACTGGGTGGACTGTTTATCCTCCTTTGTCTAGAAATATTGCACATGCTGGTGGCTCTGTAGATCTTGCTATTTTTTCTCTTCATCTTGCTGGAGTATCTTCTATTTTAGGTGCTATTAATTTTATTACTACTATTATTAATATACGATGGTATGGAATGCAGTTTGAGCGGCTTTCTTTGTTTGTTTGATCTGTAAAAATTACTGCTATTCTTTTATTACTTTCTTTGCCTGTATTAGCTGGAGCAATTACTATACTATTAACTGATCGAAATTTTAATACTTCTTTTTTTGACCCAGCTGGTGGT
>KP697765_Nipponnemertes_pulchra
TTAGTAGGGACTGCTTTAAGATTGTTGATTCGTGCTGAATTAGGGCAGCCAGGTGCTTTATTAGGGGATGATCAATTATATAATGTTATTGTAACTGCTCATGCCTTTGTTATAATTTTTTTTTTAGTTATACCTGTAATAATTGGTGGTTTTGGAAATTGGTTAGTTCCATTAATATTAGGAGCTCCTGATATGGCTTTTCCTCGAATAAATAATATAAGATTTTGATTGTTACCACCTTCTTTAACTTTATTGTTATTTTCTGCTGCTGTTGAGAGTGGTGCTGGAACTGGGTGGACTGTTTATCCTCCTTTGTCTAGAAATATTGCACATGCTGGTGGCTCTGTAGATCTTGCTATTTTTTCTCTTCATCTTGCTGGAGTATCTTCTATTTTAGGTGCTATTAATTTTATTACTACTATTATTAATATACGATGGTATGGAATGCAGTTTGAGCGGCTTTCTTTGTTTGTTTGATCTGTAAAAATTACTGCTATTCTTTTATTACTTTCTTTGCCTGTATTAGCTGGAGCAATTACTATACTATTAACTGATCGAAATTTTAATACTTCTTTTTTTGACCCAGCTGGTGGT
>KP697763Nipponnemertes_pulchra
TTAGTAGGGACTGCTTTAAGATTGTTGATTCGTGCTGAATTAGGGCAGCCAGGTGCTTTATTAGGGGATGATCAATTATATAATGTTATTGTAACTGCTCATGCCTTTGTTATAATTTTTTTTTTAGTTATACCTGTAATAATTGGTGGTTTTGGAAATTGGTTAGTTCCATTAATATTAGGAGCTCCTGATATGGCTTTTCCTCGAATAAATAATATAAGATTTTGATTGTTACCACCTTCTTTAACTTTATTGTTATTTTCTGCTGCTGTTGAGAGTGGTGCTGGAACTGGGTGGACTGTTTATCCTCCTTTGTCTAGAAATATTGCACATGCTGGTGGCTCTGTAGATCTTGCTATTTTTTCTCTTCATCTTGCTGGAGTATCTTCTATTTTAGGTGCTATTAATTTTATTACTACTATTATTAATATACGATGGTATGGAATGCAGTTTGAGCGGCTTTCTTTGTTTGTTTGATCTGTAAAAATTACTGCTATTCTTTTATTACTTTCTTTGCCTGTATTAGCTGGAGCAATTACTATACTATTAACTGATCGAAATTTTAATACTTCTTTTTTTGACCCAGCTGGTGGT
>KP697764_Nipponnemertes_pulchra
TTAGTAGGGACTGCTTTAAGATTGTTGATTCGTGCTGAATTAGGGCAGCCAGGTGCTTTATTAGGGGATGATCAATTATATAATGTTATTGTAACTGCTCATGCCTTTGTTATAATTTTTTTTTTAGTTATACCTGTAATAATTGGTGGTTTTGGAAATTGGTTAGTTCCATTAATATTAGGAGCTCCTGATATGGCTTTTCCTCGAATAAATAATATAAGATTTTGATTGTTACCACCTTCTTTAACTTTATTGTTATTTTCTGCTGCTGTTGAGAGTGGTGCTGGAACTGGGTGGACTGTTTATCCTCCTTTGTCTAGAAATATTGCACATGCTGGTGGCTCTGTAGATCTTGCTATTTTTTCTCTTCATCTTGCTGGAGTATCTTCTATTTTAGGTGCTATTAATTTTATTACTACTATTATTAATATACGATGGTATGGAATGCAGTTTGAGCGGCTTTCTTTGTTTGTTTGATCTGTAAAAATTACTGCTATTCTTTTATTACTTTCTTTGCCTGTATTAGCCGGAGCAATTACTATACTATTAACTGATCGAAATTTTAATACTTCTTTTTTTGACCCAGCTGGTGGT
>KP697762_Nipponnemertes_pulchra
TTAGTAGGGACTGCTTTAAGATTGTTGATTCGTGCTGAATTAGGGCAGCCAGGTGCTTTATTAGGGGATGATCAATTATATAATGTTATTGTAACTGCTCATGCCTTTGTTATAATTTTTTTTTTAGTTATACCTGTAATAATTGGTGGTTTTGGAAATTGGTTAGTTCCATTAATATTAGGAGCTCCTGATATGGCTTTTCCTCGAATAAATAATATAAGATTTTGATTGTTACCACCTTCTTTAACTTTATTGTTATTTTCTGCTGCTGTTGAGAGTGGTGCTGGAACTGGGTGGACTGTTTATCCTCCTTTGTCTAGAAATATTGCACATGCTGGTGGCTCTGTAGATCTTGCTATTTTTTCTCTTCATCTTGCTGGAGTATCTTCTATTTTAGGTGCTATTAATTTTATTACTACTATTATTAATATACGATGGTATGGAATGCAGTTTGAGCGGCTTTCTTTGTTTGTTTGATCTGTAAAAATTACTGCTATTCTTTTATTACTTTCTTTGCCTGTATTAGCTGGAGCAATTACTATACTATTAACTGATCGAAATTTTAATACTTCTTTTTTTGACCCAGCTGGTGGT
>KP697761_Nipponnemertes_pulchra
TTAGTAGGGACTGCTTTAAGATTGTTGATTCGTGCTGAATTAGGGCAGCCAGGTGCTTTATTAGGGGATGATCAATTGTATAATGTTATTGTAACTGCTCATGCCTTTGTTATAATTTTTTTTTTAGTTATACCTGTAATAATTGGTGGTTTTGGAAATTGGTTAGTTCCATTAATATTAGGAGCTCCTGATATGGCTTTTCCTCGAATAAATAATATAAGATTTTGATTGTTACCACCTTCTTTAACTTTATTGTTATTTTCTGCTGCTGTTGAGAGTGGTGCTGGAACTGGGTGGACTGTTTATCCTCCTTTGTCTAGAAATATTGCACATGCTGGTGGCTCTGTAGATCTTGCTATTTTTTCTCTTCATCTTGCTGGAGTATCTTCTATTTTAGGTGCTATTAATTTTATTACTACTATTATTAATATACGATGGTATGGAATGCAGTTTGAGCGGCTTTCTTTGTTTGTTTGATCTGTAAAAATTACTGCTATTCTTTTATTACTTTCTTTGCCTGTATTAGCTGGAGCAATTACTATACTATTAACTGATCGAAATTTTAATACTTCTTTTTTTGACCCAGCTGGTGGT
>AJ436909_Nipponemertes_bimaculatus
TTGGTTGGAACGGCTTTAAGGTTGCTTATTCGGGCTGAGCTTGGACAACCGGGTGCTTTGTTAGGTGATGATCAGTTATATAATGTTATTGTTACTGCACATGCTTTTGTTATAATTTTTTTTTTGGTAATACCAGTGATAATTGGTGGTTTTGGAAATTGGCTTGTTCCTTTGATATTGGGGGCGCCAGATATAGCTTTTCCTCGGATGAATAATATGAGATTTTGACTGCTTCCTCCCGCTTTAACTTTATTGCTTTCGTCTGCTGCTGTGGAGAGGGGAGCAGGGACTGGTTGAACGGTTTACCCTCCTTTGTCAAGTAATATTGCTCATTCAGGAGGGTCTGTAGATCTTGCTATTTTTTCTTTGCATCTTGCTGGGGTTTCTTCTATTTTGGGAGCTATTAATTTTATTACTACTGTTATTAATATACGTTGGTGTGGTATACAGTTTGAGCGGCTTTCTTTGTTTGTTTGATCTGTTAAAATTACTGCAATTTTATTGTTGCTTTCTTTACCTGTTTTGGCTGGAGCTATTACTATGTTGTTGACTGATCGGAATTTTAATACTTCCTTTTTTGATCCTGCTGGAGGG
>AJ436910_Nipponemertes_punctatulus
TTGGTGGGTACGGCTTTAAGGTTACTTATTCGGGCTGAGCTTGGACAACCAGGTGCTTTATTAGGTGATGATCAATTGTATAATGTGATTGTAACTGCACATGCTTTTGTTATGATTTTTTTTTTGGTGATACCTGTAATAATTGGTGGATTTGGGAATTGGCTTGTTCCTTTGATGTTGGGAGCGCCGGATATGGCTTTTCCTCGAATGAATAATATGAGGTTTTGGTTGCTTCCTCCTGCTTTGACCTTATTGCTTTCGTCTGCTGCTGTGGAGAGAGGAGCAGGTACTGGATGAACGGTTTATCCTCCTTTGTCTAGGAATATTGCTCATTCGGGAGGGTCTGTAGATCTTGCTATTTTTTCTTTACATCTTGCTGGAGTTTCTTCTATTTTAGGAGCTATTAATTTTATTACTACTGTTATTAATATACGTTGGTGCGGTATGCAGTTTGAGCGGCTTTCTTTGTTTGTATGATCTGTAAAGATTACTGCGATTTTATTGTTGCTTTCTTTGCCTGTTTTGGCTGGAGCTATTACTATGTTGTTGACTGATCGAAATTTTAATACTTCTTTTTTTGATCCTGCTGGAGGG
>AB920907_Nipponnemertes_ogumai
ATAGTAGGCACTGCGCTTAGTCTCTTAATCCGAGCTGAGCTGGGACAACCAGGTAGACTAATTGGAAACGATCAAATTTATAATGTAATTGTTACAGCCCACGCGTTCGTAATAATTTTCTTCATAGTTATACCAATCATAATTGGTGGATTTGGGAATTGGCTCGTACCCCTTATATTAGGGGCACCTGACATAGCTTTCCCCCGGATAAATAACATAAGATTTTGATTACTTCCACCATCTTTAACACTCTTATTATCTAGGGGGCTTGTTGAAAGAGGAGTTGGAACAGGATGAACTGTCTACCCACCTCTTTCTGCAGGAATTGCTCACGCAGGAGCATCAGTAGATCTAGGGATTTTCTCTCTTCACTTAGCAGGTGTCTCGTCCATTCTAGGAGCAGTTAACTTCATAACTACAGTTATTAACATACGAACAACAGGTATAACTATAGACCGTATGCCTTTATTTGTTTGAGCTGTATTCTTAACAGCTATCTTACTTCTTCTAAGATTACCAGTTCTAGCCGGAGCAATTACCATACTTCTAACAGACCGAAATTTAAATACAGCATTTTTCGATCCAGCTGGAGGA
>HQ848598_Nipponnemertes_sp1
TTGGTAGGGACTGCTTTAAGGATATTGATTCGTGCTGAATTAGGGCAGCCCGGTGCTTTATTAGGGGATGATCAGTTATATAATGTTATTGTTACTGCTCATGCCTTTGTTATAATTTTTTTTTTAGTTATGCCTGTAATAATTGGTGGTTTTGGAAATTGATTAGTTCCATTGATGTTAGGGGCTCCCGATATGGCTTTTCCTCGAATAAATAATATAAGATTTTGGTTGTTACCTCCTTCTTTAACTTTATTGTTATTTTCTGCTGCTGTTGAGAGTGGTGCTGGAACTGGGTGGACTGTTTACCCTCCTTTGTCTAGAAATATTGCGCATGCTGGTGGTTCTGTTGATCTTGCTATTTTTTCACTTCATCTTGCTGGAGTATCTTCTATTTTAGGTGCTATTAATTTTATTACTACTATTATTAATATACGTTGGTATGGAATGCAGTTTGAGCGGCTTTCTTTGTTTGTTTGATCTGTAAAGATTACTGCTATTCTTTTATTACTTTCTTTACCTGTATTAGCTGGAGCAATTACTATATTATTAACTGATCGAAATTTTAATACTTCTTTTTTTGATCCAGCTGGTGGT
>HQ848599_Nipponnemertes_sp2
TTAGTTGGGACTGCTTTAAGGTTGTTAATTCGTGCTGAATTAGGCCAGCCAGGTGCTTTGTTAGGAGATGATCAGTTATATAATGTTATTGTTACTGCTCATGCTTTTGTTATAATTTTTTTTTTAGTAATACCTGTTATAATTGGTGGATTTGGGAATTGGTTAGTTCCTTTAATGTTAGGTGCTCCTGATATAGCTTTTCCTCGAATAAATAATATAAGGTTTTGATTACTTCCTCCTTCTTTAACTTTGTTATTATTTTCTGCTGCTGTGGAAAGTGGTGCTGGTACTGGATGAACTGTGTATCCACCATTGTCTAGGAATATTGCTCATGCTGGTGGTTCTGTTGATCTTGCTATTTTTTCTCTTCATCTTGCTGGGGTGTCTTCTATTTTAGGTGCTATTAATTTTATTACTACTATTATTAATATGCGATGATATGGAATACAATTTGAGCGTCTTTCTTTATTTGTATGGTCTGTAAAAATTACTGCTATTCTTTTATTACTTTCTTTACCTGTATTGGCTGGAGCAATTACTATATTGTTAACTGATCGTAATTTTAATACTTCTTTTTTTGATCCTGCTGGTGGT
>KU230295_Nipponnemertes_sp3
TTGGTGGGTACGGCTTTAAGGTTACTTATTCGGGCTGAGCTTGGACAACCAGGTGCTTTATTAGGTGATGATCAATTGTATAATGTGATTGTAACTGCACATGCTTTTGTTATGATTTTTTTTTTGGTGATACCTGTAATAATTGGTGGATTTGGGAATTGGCTTGTTCCTTTGATGTTGGGAGCGCCGGATATGGCTTTTCCTCGAATGAATAATATGAGGTTTTGGTTGCTTCCTCCTGCTTTGACCTTATTGCTTTCGTCTGCTGCTGTGGAGAGAGGAGCAGGTACTGGATGAACGGTTTATCCTCCTTTGTCTAGGAATATTGCTCATTCGGGAGGGTCTGTAGATCTTGCTATTTTTTCTTTACATCTTGCTGGAGTTTCTTCTATTTTAGGAGCTATTAATTTTATTACTACTGTTATTAATATACGTTGGTGCGGTATGCAGTTTGAGCGGCTTTCTTTGTTTGTATGATCTGTAAAGATTACTGCGATTTTATTGTTGCTTTCTTTGCCTGTTTTGGCTGGAGCTATTACTATGTTGTTGACTGATCGAAATTTTAATACTTCTTTTTTTGATCCTGCTGGAGGG
